# Supplementary material for: Comparative Proteomic Analysis of saccharopolyspora spinosa SP06081 and PR2 strains reveals the differentially expressed proteins correlated with the increase of spinosad yield
Source: Proteome Sci. 2011 Jul 16;9:40. doi: 10.1186/1477-5956-9-40 (PMC3149565; doi:10.1186/1477-5956-9-40)
Supplement: Additional file 2 — The identified proteins from the SP06081 strain by LC-MS/MS. This file provides information on the identified proteins from the SP06081 strain (see Table S2): eg. Swiss-Prot accession number, SEQUEST score, sequence coverage and peptides from all six proteomics run. Functional categories of the identified proteins were elucidated by Gene Ontology (GO) classification (http://www.uniprot.org/). Proteins labeled with asterisk are the share proteins with the PR2 strain. [file 1477-5956-9-40-S2.XLS]

## Sheet: 1
Table S2:The identified proteins from the SP06081 strain by LC-MS/MS.
Swissprot Accession1）	NCBI Accession2）	Protein description3）	MW [Da]	Theoretical pI	Coverage	Peptides4）	Score5）	GO6）
A4F749*	gi134097138	chaperonin GroEL	57188	4.86	0.2592	360	1477.56	Protein refolding (O)
A4FPM7*	gi134103266	elongation factor Tu	44014	5.09	0.2443	180	763.14	Translation
A4FPA6*	gi134103145	10 kD chaperonin cpn10	10225	4.78	0.4583	108	569.28	Protein folding (O)
A4FN27*	gi134102716	F0F1 ATP synthase subunit beta	49938	4.8	0.2769	114	416.22	Transport
A4FPA5*	gi134103144	60 kD chaperonin cpn60	56747	4.97	0.167	78	360.3	Protein refolding (O)
A4F7E0*	gi134097229	superoxide dismutase [Fe-Zn] 1 (FeSOD I)	23422	5.39	0.1388	30	263.64	Oxidation reduction
A4FQP3*	gi134103632	molecular chaperone DnaK	66459	4.73	0.1077	54	260.88	Protein folding (O)
A4FLY6*	gi134102325	phage shock protein A, PspA	31068	5.43	0.2456	66	249.36	No description (ND)
A4F6T8*	gi134097027	putative ATP-dependent Clp protease	94659	5.34	0.1301	54	237.06	Catabolic process
A4FA82*	gi134098221	dihydrolipoamide succinyltransferase	63484	4.56	0.0952	42	226.74	Catabolic process
A4F804*	gi134097443	phosphopyruvate hydratase	45414	4.56	0.1752	42	189.3	Glycolysis
A4FMU4*	gi134102633	electron transfer flavoprotein, alpha subunit	32347	4.8	0.163	36	188.7	FAD binding (O)
A4FBM4*	gi134098713	glyceraldehyde 3-phosphate dehydrogenase	35632	5.34	0.1518	42	185.22	Oxidation reduction
A4FPK8*	gi134103247	30S ribosomal protein S5	21064	10.39	0.3399	30	181.32	Translation
A4FKU1*	gi134101930	30S ribosomal protein S1	55334	4.61	0.0739	36	178.08	Translation
A4F810*	gi134097449	oligopeptide binding protein of ABC transporter	58306	4.75	0.0874	42	175.62	Transport
Q9ALM2	gi13162634	polyketide synthase extender modules 8-10	585287	5.02	0.006	6	175.62	Biosynthetic process
A4FKX2	gi134101961	hypothetical protein SACE_5463	890693	4.91	0.0072	6	170.82	No description (ND)
A4FPQ6*	gi134103295	50S ribosomal protein L7/L12	13604	4.65	0.2578	54	167.82	Translation
A4F9Q3*	gi134098042	methylmalonate-semialdehyde dehydrogenase (acylating)	53294	5.18	0.0982	30	166.98	Oxidation reduction
A4FGA7*	gi134100346	aconitate hydratase	101286	4.88	0.1187	24	164.4	Catabolic process
A4FPJ2*	gi134103231	DNA-directed RNA polymerase subunit alpha	38669	4.57	0.1588	36	152.7	Transcription
A4FPP2*	gi134103281	DNA-directed RNA polymerase subunit beta'	144865	6.1	0.0514	30	145.08	Transcription
A4FG46*	gi134100285	hypothetical protein SACE_3750	20728	5.51	0.0969	30	140.28	Transcription
A4FP27*	gi134103066	isocitrate dehydrogenase	45478	5.28	0.1084	24	132.6	Oxidation reduction
A4FPM8*	gi134103267	putative translation elongation factor G	77260	4.98	0.0714	36	129.54	Translation
A4FPJ3*	gi134103232	30S ribosomal protein S4	23211	10.17	0.1542	18	129.24	Translation
A4FPM2*	gi134103261	50S ribosomal protein L2	30422	11.47	0.2058	36	127.32	Translation
A4FPP1*	gi134103280	hypothetical protein SACE_6852	15772	4.82	0.1656	24	123.6	No description (ND)
A4F710*	gi134097099	L-ectoine synthase	15378	4.82	0.2444	18	121.98	Biosynthetic process
A4FQL3*	gi134103602	fructose-bisphosphate aldolase	37032	5	0.0907	12	121.26	Glycolysis
A4FIY7*	gi134101276	5-methyltetrahydropteroyltriglutamate--homocysteine methyltransferase	83602	5.14	0.1002	30	120.78	Biosynthetic process
A4F9Y1*	gi134098120	AhpC/TSA family protein	16978	4.53	0.2208	24	119.28	Oxidation reduction
Q9ALM5	gi13162637	polyketide synthase extender module 2	226117	5.24	0.0163	12	114.96	Biosynthetic process, Oxidation reduction
A4F7G9*	gi134097258	citrate synthase	48266	5.48	0.0984	18	111.78	Tricarboxylic acid cycle
A4FDU5*	gi134099484	hypothetical protein SACE_2942	29022	5.77	0.1134	18	110.28	Catabolic process
A4FN29*	gi134102718	F0F1 ATP synthase subunit alpha	58974	4.89	0.0657	30	109.8	Transport
A4F9D7	gi134097926	membrane alanyl aminopeptidase	95386	4.76	0.05	24	105.72	Proteolysis
A4FPP3*	gi134103282	DNA-directed RNA polymerase subunit beta	128603	4.89	0.0766	12	99.48	Transcription
A4FPL8*	gi134103257	50S ribosomal protein L16	15680	10.88	0.2374	30	99.24	Translation
A4FPQ9*	gi134103298	50S ribosomal protein L1	25439	9.72	0.1807	24	99.12	Translation
A4F9F8*	gi134097947	ATP-dependent Clp protease proteolytic subunit	23533	5.17	0.0952	18	98.82	Proteolysis
A4F8B2*	gi134097551	putative ATP-dependent dsDNA exonuclease	108479	5.18	0.0252	6	96.84	No description (ND)
A4FPM9*	gi134103268	30S ribosomal protein S7	17555	10.34	0.141	24	95.1	Translation
A4FFX3*	gi134100212	malate dehydrogenase	34655	4.92	0.0793	12	94.5	Glycolysis，Tricarboxylic acid cycle
A4FNC5*	gi134102814	putative L-alanine dehydrogenase	39039	5.48	0.0674	24	93.66	Oxidation reduction
A4FM22*	gi134102361	polynucleotide phosphorylase/polyadenylase	79884	4.81	0.036	30	92.82	RNA processing (O)
A4F785	gi134097174	malate dehydrogenase (oxaloacetate-decarboxylating)	50430	4.92	0.0351	12	90.78	Oxidation reduction，Catabolic process
A4F8G7*	gi134097606	4Fe-4S ferredoxin, iron-sulfur binding protein	11530	3.92	0.3113	24	89.88	Iron ion binding (O)
A4FEP2	gi134099781	putative acetyl/propionyl-CoA carboxylase alpha subunit	69930	5.29	0.0274	18	88.02	Catabolic process
A4FA83*	gi134098222	dihydrolipoamide dehydrogenase	47921	5.26	0.0614	12	84.12	Oxidation reduction
A4F709*	gi134097098	diaminobutyrate--2-oxoglutarate aminotransferase	45457	4.99	0.0916	18	84	Biosynthetic process
A4FP59*	gi134103098	succinyl-CoA synthetase subunit alpha	29556	5.61	0.0972	24	83.82	Tricarboxylic acid cycle
A4F7V1*	gi134097390	L-lysine aminotransferase	49312	5.61	0.1059	18	83.28	Biosynthetic process
Q6JHL9*	gi41350176	electron transfer flavoprotein alpha subunit	26347	4.7	0.1412	18	82.2	Electron carrier activity (O)
A4FPM6*	gi134103265	30S ribosomal protein S10	11509	9.61	0.2277	18	82.14	Translation
A4FHI1	gi134100770	acetyl/propionyl-CoA carboxylase alpha subunit	198051	5.29	0.0099	6	81.54	Catabolic process
Q9F829*	gi10179853	megalomicin 6-deoxyerythronolide B synthase 2	373396	5.18	0.0051	6	81.48	Oxidation reduction，Biosynthetic process
A4FQ24*	gi134103413	hypothetical protein SACE_6987	25399	5.27	0.0887	12	81.12	No description (ND)
A4F861*	gi134097500	cystathionine gamma-synthase	39886	5.24	0.0528	18	81.12	Catabolic process
A4FGJ3*	gi134100432	S-adenosyl-L-homocysteine hydrolase	53166	5.3	0.0547	12	80.7	Catabolic process
A4FAW2*	gi134098451	ornithine--oxo-acid transaminase	44238	5.27	0.0907	24	80.52	Pyridoxal phosphate binding (O)
A4FP55*	gi134103094	bifunctional phosphoribosylaminoimidazolecarboxamide formyltransferase/IMP cyclohydrolase	54588	5.42	0.048	18	80.16	Biosynthetic process
A4FPH1*	gi134103210	50S ribosomal protein L13	16464	9.87	0.1486	18	79.92	Translation
A4FMA2*	gi134102441	hydroxyurea phosphotransferase	31243	5.07	0.0542	12	79.62	Catabolic process
A4FMQ3*	gi134102592	D-3-phosphoglycerate dehydrogenase	55135	4.98	0.0603	18	77.4	Biosynthetic process
A4FNJ5	gi134102884	S-adenosyl-L-homocysteine hydrolase	53593	5.37	0.0246	12	77.04	Catabolic process
A4F8P7*	gi134097686	peptidase M16-like	48895	5.19	0.0786	12	75.72	Proteolysis
A4F8N1*	gi134097670	uroporphyrinogen-III synthetase	29691	5.18	0.0427	12	75.06	Biosynthetic process
A4FLG2*	gi134102151	serine hydroxymethyltransferase	45884	5.82	0.0446	18	74.28	Catabolic process
A4F6K4*	gi134096943	Crp/FNR family transcriptional regulator	21064	10.15	0.1746	18	74.16	Transcription
A4FLI0*	gi134102169	pyruvate kinase	48614	5.41	0.0728	18	74.1	Glycolysis
A4FR13*	gi134103752	protein kinase/LuxR family transcriptional regulator	81126	5.58	0.0388	6	70.74	Transcription
A4FKK9*	gi134101848	RNA binding S1:resolvase, RNase H-like fold	86275	5.96	0.0226	6	70.08	DNA repair (O)
A4FDZ4	gi134099533	secreted glycosyl hydrolase	87778	4.38	0.0218	6	69.06	Hydrolase activity (O)
A4FR31*	gi134103770	single-strand DNA-binding protein	16015	5.58	0.1192	24	69	DNA replication (O)
A4FBD3	gi134098622	alanyl-tRNA synthetase	95643	5.51	0.0258	12	68.64	Biosynthetic process
A4F7U2*	gi134097381	molybdopterin biosynthesis protein MoeA	40466	6.26	0.0517	6	68.58	Biosynthetic process
A4FIG5*	gi134101104	enoyl-CoA hydratase/isomerase family protein	25932	5.83	0.0648	24	67.8	Catabolic process
A4FQC5*	gi134103514	phosphate transport system regulator PhoU-related protein	23777	5.09	0.1581	18	66.48	No description (ND)
A4FBI1*	gi134098670	guanylate kinase	18412	5.21	0.1377	12	66.42	Catabolic process
Q6JHP2*	gi41350153	urease alpha subunit	68983	5.8	0.0452	12	65.52	Catabolic process
Q5VKQ3	gi37595055	type I PKS	454837	5.1	0.0044	6	64.62	Biosynthetic process
Q83X70*	gi30795006	lankamycin synthase, modules 3 and 4	375963	5.2	0.0085	18	63	Oxidation reduction，biosynthetic process
A4FDZ9*	gi134099538	TatD family hydrolase	30698	5.24	0.0538	12	62.04	Endodeoxyribonuclease activity (O)
Q83X71*	gi30795005	lankamycin synthase, modules 5 and 6	342284	5.18	0.0058	6	61.92	Biosynthetic process
A4FQX8*	gi134103717	pyruvate dehydrogenase E1 component beta subunit	36744	5.07	0.0828	12	61.38	Oxidation reduction
A4FGH6	gi134100415	aldehyde dehydrogenase	55773	4.93	0.04	18	61.02	Oxidation reduction
A4FMD4*	gi134102473	ribosome recycling factor	20666	5.21	0.1568	18	60.36	Biosynthetic process
A4FBQ5	gi134098744	putative iron-regulated ABC-type transporter	53987	5.14	0.0411	12	59.94	Iron-sulfur cluster assembly (O)
A4FPA3*	gi134103142	two-component system response regulator	16072	10.98	0.1656	12	59.22	Transcription
A4FBQ7*	gi134098746	putative ABC transporter ATP-binding protein	27810	5.13	0.0467	12	58.44	Transport
A4FMV5*	gi134102644	enoyl-CoA hydratase-isomerase	27329	5.07	0.0731	12	58.02	Catabolic process
A4FAH9*	gi134098318	Protein recA	36941	5.38	0.0578	12	57.78	DNA recombination，repair，SOS response (O)
A4FPM3*	gi134103262	50S ribosomal protein L23	11049	10.11	0.3131	18	56.1	Translation
A4F9Z0	gi134098129	putative N-acetylglucosaminylphosphatidy-linositol deacetylase	29858	4.79	0.0766	6	55.08	N-acetylglucosaminyl-phosphatidylinositol deacetylase activity (O)
A4FA67*	gi134098206	glutamine synthetase	53478	5.03	0.0738	12	54.06	Biosynthetic process
A4FAC1*	gi134098260	asparagine synthase (glutamine-hydrolyzing)	70224	6.78	0.0625	12	53.94	Catabolic process
A4FPY2*	gi134103371	uroporphyrinogen III synthase/methyltransferase	53542	5.79	0.0575	12	53.46	Biosynthetic process
A4FQ38	gi134103427	transcriptional regulator/aminotransferase	52137	6.63	0.0352	12	53.22	Transcription
A4FQW6	gi134103705	membrane-associated oxidoreductase	83749	9.25	0.0132	12	52.14	No description (ND)
A4FMF1*	gi134102490	30S ribosomal protein S16	16192	6.77	0.1824	12	51.3	Translation
A4FHR8*	gi134100857	hypothetical protein SACE_4324	23383	10.71	0.1221	12	50.88	No description (ND)
A4FB94	gi134098583	pyridoxine biosynthesis protein	32363	5.07	0.0492	6	50.4	Biosynthetic process
A4FJ13	gi134101302	hypothetical protein SACE_4770	115108	9.45	0.0151	12	49.56	No description (ND)
A4FLL6	gi134102205	imidazoleglycerol-phosphate synthase cyclase	26285	4.68	0.0478	6	49.32	Biosynthetic process
A4FMP0*	gi134102579	histone-like DNA binding protein	22311	11.9	0.0465	12	48.84	DNA binding (O)
A4FDD2*	gi134099321	IclR family transcriptional regulator	28865	5.81	0.0606	6	48.42	Transcription
A4F9X1*	gi134098110	acyl carrier protein	8342	3.66	0.1266	12	48.42	Biosynthetic process
A4FPM0*	gi134103259	50S ribosomal protein L22	13584	11.24	0.1057	12	48.24	Translation
Q8CJU8*	gi32141225	oxidoreductase	33351	5.02	0.0669	6	48.06	Oxidation reduction
A4FPJ4*	gi134103233	30S ribosomal protein S11	14264	11.27	0.2015	12	47.82	Translation
A4FQ04*	gi134103393	phosphoglycerate mutase	26996	5.11	0.0488	12	47.58	No description (ND)
A4F7Y2*	gi134097421	ribose-phosphate pyrophosphokinase	35143	5.74	0.096	12	47.22	Biosynthetic process
A4FJF3*	gi134101442	assimilatory nitrate reductase catalytic subunit	65021	6.48	0.0313	12	46.92	Oxidation reduction
A4FHP0	gi134100829	putative monooxygenase	55999	8.59	0.0377	6	45	Biosynthetic process
A4F864*	gi134097503	4-hydroxyphenylpyruvate dioxygenase	44526	5.36	0.0499	18	44.64	Oxidation reduction
A4F5R3*	gi134096652	putative peptidyl-prolyl cis-trans isomerase	18470	4.99	0.0756	12	44.04	Protein folding (O)
A4FJE9*	gi134101438	cyclic nucleotide-binding domain-containing protein	51602	5.17	0.0579	6	44.04	No description (ND)
A4FPT5	gi134103324	NADH dehydrogenase subunit G	88944	5.62	0.0143	6	43.86	Transport
A4F8R1*	gi134097700	PadR family transcriptional regulator	16514	9.92	0.0779	12	43.38	No description (ND)
A4F7E5	gi134097234	aldo/keto reductase family oxidoreductase	33787	4.9	0.0836	6	43.32	Oxidation reduction
A4FC73	gi134098912	hypothetical protein SACE_2348	20787	5.76	0.1386	6	40.8	No description (ND)
A4F7G6	gi134097255	acyl-CoA dehydrogenase	40521	5.37	0.0602	12	40.56	Oxidation reduction
A4F8K6*	gi134097645	secreted trypsin-like serine protease	18136	5.19	0.1209	6	40.2	Peptidase activity (O)
A4FNW8	gi134103007	thymidine phosphorylase	44319	4.85	0.077	6	39.9	Catabolic process
A4F809*	gi134097448	Ppx/GppA family phosphatase	34338	4.65	0.067	6	39.48	No description (ND)
A4FFJ2*	gi134100081	bifunctional aldehyde dehydrogenase/enoyl-CoA hydratase	72030	5.56	0.0376	6	39.42	Catabolic process
A4FM10*	gi134102349	FAD-dependent thymidylate synthase	27892	5.87	0.056	12	38.64	Biosynthetic process
A4FN31*	gi134102720	ATP synthase B chain	19480	4.99	0.0618	6	38.64	Transport
A4F6J7	gi134096936	hypothetical protein SACE_0322	41658	5.37	0.0906	6	38.52	No description (ND)
A4FR58	gi134103797	poly(A) polymerase	56055	6.01	0.0881	6	38.04	RNA processing (O)
A4FGJ6	gi134100435	putative S-adenosylmethionine synthetase	41319	4.97	0.0517	6	37.92	Catabolic process
A4F6W7	gi133909679	Cysteinyl-tRNA synthetase	49637	5.71	0.0553	6	37.92	Cysteinyl-tRNA aminoacylation (O)
A4FDS0	gi134099459	argininosuccinate synthase	51589	4.82	0.0339	6	37.8	Biosynthetic process
A4F985	gi134097874	ABC Fe(3+) transporter, substrate binding component	33813	5.85	0.0411	6	37.56	Transport
A4FFH4*	gi134100063	cytochrome P450 CYP125	46835	6.44	0.0657	6	36.9	Oxidation reduction
A4FE40	gi134099579	putative ABC transporter transmembrane	60513	6.51	0.0422	12	36.84	Transport
A4FPM4*	gi134103263	50S ribosomal protein L4	24414	10.05	0.1102	6	36.18	Translation
A4FPM1*	gi134103260	30S ribosomal protein S19	10667	10.61	0.1183	12	36.12	Translation
A4FIX2	gi134101261	acetyl-CoA synthetase	71316	5.13	0.056	6	36.12	Catabolic process
A4FFP7*	gi134100136	methionine aminopeptidase	27691	6.13	0.0676	6	35.94	Proteolysis
A4FP60*	gi134103099	succinyl-CoA synthetase subunit beta	40537	4.62	0.0634	12	35.94	Tricarboxylic acid cycle
A4FBI0*	gi134098669	putative integration host factor	11625	10.09	0.1226	12	35.7	DNA repair (O)
Q03132	gi581651	6-deoxyerythronolide B synthase II	374168	4.92	0.015	6	35.52	Oxidation reduction
A4FAU4	gi134098433	proteinase (secreted protein)	52932	5.08	0.0796	6	35.16	No description (ND)
A4FHQ0*	gi134100839	modular polyketide synthase	151013	6.05	0.0539	6	34.62	Biosynthetic process
A4FBF9*	gi134098648	putative transcriptional regulator (DNA-binding protein)	17666	6.63	0.1235	6	34.2	DNA binding (O)
A4F931	gi134097820	putative tRNA synthetase	32563	4.75	0.0719	6	34.14	Catabolic process
A4F9J8*	gi134097987	nucleoside diphosphate kinase	14801	5.09	0.0882	12	33.54	Biosynthetic process
A4FA18	gi134098157	hypothetical protein SACE_1571	148436	5.08	0.024	6	33.24	No description (ND)
Q6JHP4	gi41350151	urease accessory protein, UreG family	22179	5.23	0.1069	6	33	Nickel ion binding (O)
A4FDX1	gi134099510	putative 3-oxoacyl-ACP synthase	40242	5.62	0.0816	6	32.76	Biosynthetic process
A4FJE7*	gi134101436	cyclic nucleotide-binding domain-containing protein	48011	5.07	0.0553	12	32.34	No description (ND)
A4FA86*	gi134098225	leucyl aminopeptidase	50656	4.99	0.0422	6	31.92	Proteolysis
A4FMD7*	gi134102476	30S ribosomal protein S2	30064	6.03	0.0801	6	31.8	Translation
A4F7V4	gi134097393	putative two-component system response regulator	21423	6.08	0.1211	12	31.5	Regulation of transcription
A4FAI8	gi134098327	putative glutamate binding protein	32199	5.34	0.0968	6	31.02	Transport
A4FCH2	gi134099011	hypothetical protein SACE_2449	32488	6.43	0.0837	6	30.66	Oxidation reduction
A4FBP1*	gi134098730	transketolase	72283	5.02	0.0477	12	30.36	Catabolic process
A4F9X9	gi134098118	pyruvate dehydrogenase subunit E1	102971	5.64	0.0262	6	30	Oxidation reduction
A4FNU0	gi134102979	purine nucleoside phosphorylase	27337	5.42	0.1132	12	30	Catabolic process
A4FA98	gi134098237	HesB/YadR/YfhF	12973	4.5	0.0992	6	29.34	Iron-sulfur cluster assembly (O)
A4FFD9	gi134100028	sensor histidine kinase/response regulator	143034	4.96	0.0198	6	28.8	Peptidyl-histidine phosphorylation (O)
A4F891	gi134097530	thioredoxin reductase	34353	5.22	0.0867	12	28.62	Oxidation reduction
A4FGG4	gi134100403	enoyl-CoA hydratase/isomerase	28789	5.06	0.116	6	28.62	Catabolic process
A4FIQ6*	gi134101195	aldo/keto reductase family oxidoreductase	30718	5.75	0.0941	6	28.38	Oxidation reduction
A4FCY1*	gi134099170	cytochrome P450 CYP116	45990	5.27	0.0644	6	28.08	Oxidation reduction
A4F609*	gi134096748	ferritin family protein	21176	4.61	0.1091	6	28.08	Transport
A4FAQ7	gi134098396	two-component system response regulator	25065	5.06	0.1515	6	27.48	Regulation of transcription
A4FP04*	gi134103043	putative magnesium or manganese-dependent protein phosphatase	28998	4.69	0.0637	12	27.24	Phosphoprotein phosphatase activity (O)
A4F8P6	gi134097685	peptidase M16-like	47804	4.93	0.055	6	27.18	Proteolysis
A4FC25*	gi134098864	hypothetical protein SACE_2296	48687	4.97	0.0677	6	26.88	Proteolysis
A4FLL3*	gi134102202	anthranilate synthase component I	57163	5	0.0643	6	26.58	Biosynthetic process
A4F776*	gi134097165	ABC transporter, permease component	28341	10.18	0.0915	6	26.46	Transport
A4FHR6	gi134100855	hypothetical protein SACE_4322	88346	10.38	0.0399	6	26.34	Biosynthetic process
A4FQJ8	gi134103587	aspartate aminotransferase	41376	5.01	0.0917	6	26.22	Biosynthetic process
A4FEY5	gi134099874	monooxygenase, FAD-binding	44895	9.48	0.0955	6	26.16	Catabolic process
A4FK96*	gi134101735	two-component system response regulator	24507	5.97	0.1217	6	26.16	Regulation of transcription
A4FFH6	gi134100065	sulfate adenylyltranferase, adenylylsulfate kinase	52851	6.01	0.0708	6	26.16	Sulfate assimilation (O)
A4FED5	gi134099674	enoyl-CoA hydratase	30087	4.95	0.1155	6	26.1	Catabolic process
A4FNZ5	gi134103034	two component system histidine kinase	46410	9.42	0.0827	6	25.98	Peptidyl-histidine phosphorylation (O)
A4FND0*	gi134102819	alpha-ketoglutarate decarboxylase	132446	5.94	0.0183	6	25.92	Oxidation reduction, Glycolysis
Q6NF65	gi38234593	putative transposase	4818	9.96	0.3256	6	25.8	No description (ND)
Q9F835	gi10179846	TDP-4-keto-6-deoxyhexose 3,5-epimerase	22021	5.4	0.1144	6	25.74	Biosynthetic process
A4F6R3*	gi134097002	MarR family transcriptional regulator	19593	6.32	0.1111	6	25.74	Regulation of transcription
A4FNF4*	gi134102843	putative ABC transport system substrate binding protein	31091	4.8	0.0777	6	25.68	Transport
A4FCG0	gi134098999	peptidase M50	42274	7.09	0.0723	6	25.44	Proteolysis
A4FMC0	gi134102459	regulatory protein	51039	6.15	0.0793	6	25.44	No description (ND)
A4FP16	gi134103055	RNA polymerase sigma factor	20472	5.4	0.1087	6	25.44	Transcription
A4FAE7*	gi134098286	6-phosphofructokinase	36795	5.6	0.1022	6	25.38	Glycolysis
A4FN42*	gi134102731	transcription termination factor Rho	70287	9.06	0.07	6	25.38	Transcription
A4FAI9	gi134098328	putative glutamate ABC transporter ATP-binding protein	26041	6.6	0.1096	6	25.32	Transport
A4FJP1	gi134101530	bifunctional deaminase-reductase-like protein	20452	4.52	0.1402	6	25.32	Biosynthetic process
A4FC93	gi134098932	transcriptional regulator, CdaR	44858	6.65	0.0794	6	25.26	No description (ND)
A4FEB0	gi134099649	hypothetical protein SACE_3107	57276	10.1	0.062	6	25.26	No description (ND)
A4FCJ9	gi134099038	transposase	30569	11.1	0.0973	6	24.3	No description (ND)
A4FG06	gi134100245	DNA binding protein, Ku-like	35090	6.22	0.1259	6	24	DNA binding (O)
A4F958	gi134097847	xanthine dehydrogenase accessory factor	38259	5.35	0.0968	6	23.82	No description (ND)
A4F9K5	gi134097994	AraC family transcription regulator	25793	6.33	0.1285	6	23.82	Transcription
A4FC84	gi134098923	Mce family protein	36132	5.7	0.1031	6	23.76	No description (ND)
A4FF70	gi134099959	N5,N10-methylene-tetrahydromethanopterin reductase	36343	5.32	0.1072	6	23.64	Oxidation reduction
A4F815	gi134097454	peptidase S10, serine carboxypeptidase	54089	5.35	0.0767	6	23.58	Proteolysis
A4FR17	gi134103756	DeoR family transcriptional regulator	35336	6.03	0.0841	6	23.4	Transcription
A4FH38	gi134100627	NAD-specific glutamate dehydrogenase	127303	5.38	0.0547	6	23.34	Oxidation reduction
A4FDG0	gi134099349	X-Pro dipeptidyl-peptidase-like protein	58793	6.29	0.0621	6	23.28	Proteolysis
A4FJ69	gi134101358	ABC transporter, substrate binding protein (sugar)	45786	4.69	0.0769	6	23.16	Transport
A4FBM6*	gi134098715	triosephosphate isomerase	27790	5.86	0.0998	6	22.62	Glycolysis
A4FPI1	gi134103220	cell division FtsK/SpoIIIE	149005	5.98	0.0525	6	21.72	Cell division (O)
A4FBP0*	gi134098729	transaldolase	39871	4.62	0.1155	6	21.48	Pentose-phosphate shunt (O)
A4FMY4*	gi134102673	acetyl-CoA acetyltransferase	38829	5.26	0.0945	6	21.42	Catabolic process
A4FMQ5	gi134102594	ketol-acid reductoisomerase	35688	4.96	0.1042	6	20.64	Oxidation reduction，biosynthetic process
A4FG82	gi134100321	enoyl-(acyl carrier protein) reductase	26585	5.13	0.0797	6	19.98	Oxidation reduction，biosynthetic process
A4FMQ2	gi134102591	beta-isopropylmalate dehydrogenase	36716	5.34	0.0775	6	19.32	Oxidation reduction，biosynthetic process
A4F844	gi134097483	hypothetical protein SACE_0885	146489	5.59	0.042	6	18.42	No description (ND)
A4FQH1*	gi134103560	lysozyme M1 precursor	26117	5.91	0.1326	6	16.02	Catabolic process
A4FHP7	gi134100836	hypothetical protein SACE_4303	33420	4.7	0.1084	6	15	No description (ND)
A4F7W6	gi134097405	methionyl-tRNA synthetase	66079	5.19	0.0604	6	14.94	Methionyl-tRNA aminoacylation (O)
A4FPL0*	gi134103249	50S ribosomal protein L6	19465	9.69	0.1059	6	14.76	Translation
A4FPC1	gi134103160	2-hydroxy-3-oxopropionate reductase	29465	4.89	0.129	6	14.64	Catabolic process
Q6JHP1*	gi41350154	urease beta subunit	19721	4.41	0.1405	6	14.58	Catabolic process
A4FAW3*	gi134098452	secreted protein	36030	5.01	0.078	6	14.52	No description (ND)
A4FIB2	gi134101051	hypothetical protein SACE_4518	36848	8.98	0.1136	6	14.34	Oxidation reduction
A4F6U8*	gi134097037	ABC transporter ATP-binding protein	34286	4.94	0.1066	6	14.1	ATPase activity (O)
1) Swiss-Prot ID of protein in the UniProtKB protein knowledgebase (http://www.uniprot.org), Proteins labeled with asterisk are the share proteins with the PR2 strain.
2) CDS access number in the NCBI database (http://www.ncbi.nlm.nih.gov), Proteins labelled with red colour are the proteins involved in the biosynthesis of spinosad directly.
3) Protein identification according to NCBI database (http://www.ncbi.nlm.nih.gov).
4) peptides is the total number of unique peptide hits supporting each protein identification from all six proteomics run.
5) The Score is a sum of the individual peptide scores from all six proteomics run.
6) functional categories of the identified proteins were elucidated by Gene Ontology (GO) classification (http://www.uniprot.org/) ：O , other functional categories; ND, No functional description.

## Sheet: 2
Functional categories	NO.	Percentage		Molecular	No.	Percentage		Theoretical pI value	No.	Percentage
Transcription	17	0.0723		＜10 kDa	1	0.0045		3-4	2	0.0089
Transport	14	0.0596		10-20 kDa	29	0.13		4-5	58	0.2589
Tricarboxylic acid cycle	4	0.017		20-30 kDa	45	0.2018		5-6	107	0.4777
Oxidation reduction	33	0.1404		30-40 kDa	43	0.1883		6-7	24	0.1071
Proteolysis	10	0.0426		40-50 kDa	32	0.1435		7-8	1	0.0045
Glycolysis	7	0.0297		50-60 kDa	28	0.1256		8-9	2	0.0089
Translation	20	0.0851		60-70 kDa	7	0.0314		9-10	11	0.0492
Biosynthetic process	36	0.1532		70-80 kDa	7	0.0314		＞10	19	0.0848
Catabolic process	32	0.1362		80-90 kDa	7	0.0314
Other	34	0.1447		90-100 kDa	3	0.0134
ND	28	0.1191		＞100 kDa	22	0.0987
