# Supplementary material for: Comparative Proteomic Analysis of saccharopolyspora spinosa SP06081 and PR2 strains reveals the differentially expressed proteins correlated with the increase of spinosad yield
Source: Proteome Sci. 2011 Jul 16;9:40. doi: 10.1186/1477-5956-9-40 (PMC3149565; doi:10.1186/1477-5956-9-40)
Supplement: Additional file 3 — The identified proteins from the PR2 strain by LC-MS/MS. This file provides information about the identified proteins from the PR2 strain (see Table S3): eg. Swiss-Prot accession number, SEQUEST score, sequence coverage and peptides from all six proteomics run. Functional categories of the identified proteins were elucidated by Gene Ontology (GO) classification (http://www.uniprot.org/). Proteins labeled with asterisk are the share proteins with the SP06081 strain. [file 1477-5956-9-40-S3.XLS]

## Sheet: 1
Table S3:The identified proteins from the PR2 strain by LC-MS/MS.
Swissprot Accession1）	NCBI Accession2）	Protein description3）	MW [Da]	Theoretical pI	Coverage	Peptides4）	Score5）	GO6）
A4F749*	gi134097138	chaperonin GroEL	57188	4.86	0.2482	540	2138.22	Protein refolding (O)
A4FPA6*	gi134103145	10 kD chaperonin cpn10	10225	4.78	0.4583	126	744.9	Protein folding (O)
A4FPM7*	gi134103266	elongation factor Tu	44014	5.09	0.204	138	720.42	Translation
A4FN27*	gi134102716	F0F1 ATP synthase subunit beta	49938	4.8	0.1714	102	467.4	Transport
A4FPA5*	gi134103144	60 kD chaperonin cpn60	56747	4.97	0.1262	48	325.5	Protein refolding (O)
A4FKX6	gi134101965	hypothetical protein SACE_5483	1259575	5.24	0.0072	6	277.14	DNA binding (O)
A4FG46*	gi134100285	hypothetical protein SACE_3750	20728	5.51	0.0969	48	256.26	Transcription
A4FIY7*	gi134101276	5-methyltetrahydropteroyltriglutamate--homocysteine methyltransferase	83602	5.14	0.1002	72	243.84	Biosynthetic process
A4FQP3*	gi134103632	molecular chaperone DnaK	66459	4.73	0.0756	48	241.32	Protein folding (O)
A4FLY6*	gi134102325	phage shock protein A, PspA	31068	5.43	0.3263	60	215.46	No description (ND)
A4FPQ6*	gi134103295	50S ribosomal protein L7/L12	13604	4.65	0.1875	54	204.06	Translation
A4FPJ2*	gi134103231	DNA-directed RNA polymerase subunit alpha	38669	4.57	0.1616	48	194.28	Transcription
A4FPK8*	gi134103247	30S ribosomal protein S5	21064	10.39	0.1626	36	189.3	Translation
A4FGA7*	gi134100346	aconitate hydratase	101286	4.88	0.1187	36	181.62	Catabolic process
A4F7E0*	gi134097229	superoxide dismutase [Fe-Zn] 1 (FeSOD I)	23422	5.39	0.1292	12	175.08	Oxidation reduction
A4FP59*	gi134103098	succinyl-CoA synthetase subunit alpha	29556	5.61	0.1667	42	169.02	Tricarboxylic acid cycle
A4FKU1*	gi134101930	30S ribosomal protein S1	55334	4.61	0.0739	36	162	Translation
A4FMU4*	gi134102633	electron transfer flavoprotein, alpha subunit	32347	4.8	0.163	30	158.28	FAD binding (O)
A4FMP0*	gi134102579	histone-like DNA binding protein	22311	11.9	0.0977	42	157.62	DNA binding (O)
A4F810*	gi134097449	oligopeptide binding protein of ABC transporter	58306	4.75	0.0874	24	152.46	Transport
A4F804*	gi134097443	phosphopyruvate hydratase	45414	4.56	0.1168	36	148.2	Glycolysis
A4F6T8*	gi134097027	putative ATP-dependent Clp protease	94659	5.34	0.0804	30	147.48	Catabolic process
A4F9Y1*	gi134098120	AhpC/TSA family protein	16978	4.53	0.2208	36	138.54	Oxidation reduction
Q8CJU8*	gi32141225	oxidoreductase	33351	5.02	0.0969	12	129	Oxidation reduction
A4FPM8*	gi134103267	putative translation elongation factor G	77260	4.98	0.0757	36	125.82	Translation
A4F939	gi134097828	hypothetical protein SACE_1239	36169	6.72	0.1188	6	125.76	Transcription
A4F709*	gi134097098	diaminobutyrate--2-oxoglutarate aminotransferase	45457	4.99	0.1016	24	125.52	Biosynthetic process
A4FP27*	gi134103066	isocitrate dehydrogenase	45478	5.28	0.1584	24	122.04	Oxidation reduction
A4FA82*	gi134098221	dihydrolipoamide succinyltransferase	63484	4.56	0.094	24	115.62	Catabolic process
A4FPP1*	gi134103280	hypothetical protein SACE_6852	15772	4.82	0.1162	30	113.88	No description (ND)
A4FNC5*	gi134102814	putative L-alanine dehydrogenase	39039	5.48	0.1174	24	112.38	Oxidation reduction
A4FG91	gi134100330	MoxR family transcriptional regulator	41310	5.54	0.099	6	111.72	ATPase activity (O)
A4FPH1*	gi134103210	50S ribosomal protein L13	16464	9.87	0.1486	24	109.38	Translation
A4FPP3*	gi134103282	DNA-directed RNA polymerase subunit beta	128603	4.89	0.0766	24	105.54	Transcription
A4FPJ3*	gi134103232	30S ribosomal protein S4	23211	10.17	0.1542	18	104.22	Translation
Q6JHL9*	gi41350176	electron transfer flavoprotein alpha subunit	26347	4.7	0.1412	24	103.02	electron carrier activity (O)
A4FPM2*	gi134103261	50S ribosomal protein L2	30422	11.47	0.1444	30	102.18	Translation
Q9F830	gi10179852	megalomicin 6-deoxyerythronolide B synthase 1	370969	5.17	0.0362	12	100.44	Biosynthetic process
A4FA67*	gi134098206	glutamine synthetase	53478	5.03	0.1175	24	99.96	Biosynthetic process
A4FBM4*	gi134098713	glyceraldehyde 3-phosphate dehydrogenase	35632	5.34	0.1161	18	98.04	Oxidation reduction
A4FLI0*	gi134102169	pyruvate kinase	48614	5.41	0.1228	24	93.78	Glycolysis
A4FLG2*	gi134102151	serine hydroxymethyltransferase	45884	5.82	0.1251	24	92.4	Catabolic process
A4F8G7*	gi134097606	4Fe-4S ferredoxin, iron-sulfur binding protein	11530	3.92	0.3113	30	91.74	Iron ion binding (O)
A4FM22*	gi134102361	polynucleotide phosphorylase/polyadenylase	79884	4.81	0.086	24	90.96	RNA processing (O)
A4FP55*	gi134103094	bifunctional phosphoribosylaminoimidazolecarboxamide formyltransferase/IMP cyclohydrolase	54588	5.42	0.1056	18	90.54	Biosynthetic process
A4F8N1*	gi134097670	uroporphyrinogen-III synthetase	29691	5.18	0.1027	24	87.3	Biosynthetic process
A4F710*	gi134097099	L-ectoine synthase	15378	4.82	0.2444	18	81.78	Biosynthetic process
A4F9F8*	gi134097947	ATP-dependent Clp protease proteolytic subunit	23533	5.17	0.1152	18	81.42	Proteolysis
A4FPM9*	gi134103268	30S ribosomal protein S7	17555	10.34	0.1667	18	79.32	Translation
A4FBQ7*	gi134098746	putative ABC transporter ATP-binding protein	27810	5.13	0.1356	24	78.48	Transport
A4FN29*	gi134102718	F0F1 ATP synthase subunit alpha	58974	4.89	0.0701	12	77.82	Transport
A4FJE9*	gi134101438	cyclic nucleotide-binding domain-containing protein	51602	5.17	0.1079	6	77.04	No description (ND)
A4FMF1*	gi134102490	30S ribosomal protein S16	16192	6.77	0.1824	24	76.68	Translation
A4F6K4*	gi134096943	Crp/FNR family transcriptional regulator	21064	10.15	0.1452	12	75.78	Transcription
A4FK00	gi134101639	bacteriophage resistance gene PglY	139187	5.63	0.0594	6	74.64	No description (ND)
A4F8P7*	gi134097686	peptidase M16-like	48895	5.19	0.0786	6	74.58	Proteolysis
A4FAG3	gi134098302	hypothetical protein SACE_1720	61845	5.02	0.1091	12	74.4	No description (ND)
A4FAE7*	gi134098286	6-phosphofructokinase	36795	5.6	0.1022	12	74.34	Glycolysis
A4F9Q3*	gi134098042	methylmalonate-semialdehyde dehydrogenase (acylating)	53294	5.18	0.0982	12	73.92	Oxidation reduction
A4FQL3*	gi134103602	fructose-bisphosphate aldolase	37032	5	0.0907	12	73.68	Glycolysis
A4FR31*	gi134103770	single-strand DNA-binding protein	16015	5.58	0.1192	24	73.38	DNA replication (O)
A4F8B2*	gi134097551	putative ATP-dependent dsDNA exonuclease	108479	5.18	0.0252	12	72.12	No description (ND)
Q83X70*	gi30795006	lankamycin synthase, modules 3 and 4	375963	5.2	0.0246	12	70.14	Oxidation reduction，biosynthetic process
A4FPL8*	gi134103257	50S ribosomal protein L16	15680	10.88	0.2374	18	69.48	Translation
A4FFX3*	gi134100212	malate dehydrogenase	34655	4.92	0.0793	12	68.7	Glycolysis，Tricarboxylic acid cycle
A4F7V1*	gi134097390	L-lysine aminotransferase	49312	5.61	0.1059	12	66.72	Biosynthetic process
A4FMA2*	gi134102441	hydroxyurea phosphotransferase	31243	5.07	0.1042	18	66.48	Catabolic process
A4FPM6*	gi134103265	30S ribosomal protein S10	11509	9.61	0.2277	18	65.82	Translation
A4FCB0	gi134098949	ATP-dependent protease	36839	4.92	0.1064	18	65.82	ATPase activity (O)
A4F8R1*	gi134097700	PadR family transcriptional regulator	16514	9.92	0.0779	12	65.22	No description (ND)
A4FMQ3*	gi134102592	D-3-phosphoglycerate dehydrogenase	55135	4.98	0.1121	18	64.26	Biosynthetic process
A4FPM3*	gi134103262	50S ribosomal protein L23	11049	10.11	0.3131	24	63.66	Translation
A4F861*	gi134097500	cystathionine gamma-synthase	39886	5.24	0.1028	12	63.42	Catabolic process
A4FDZ9*	gi134099538	TatD family hydrolase	30698	5.24	0.0938	12	62.58	Endodeoxyribonuclease activity (O)
A4FN42*	gi134102731	transcription termination factor Rho	70287	9.06	0.07	6	59.04	Transcription
A4F8K0	gi134097639	hypothetical protein SACE_1043	123493	5.66	0.0657	6	56.82	Catabolic process
Q9F829*	gi10179853	megalomicin 6-deoxyerythronolide B synthase 2	373396	5.18	0.0251	6	56.7	Oxidation reduction，Biosynthetic process
A4FMD4*	gi134102473	ribosome recycling factor	20666	5.21	0.0903	12	56.7	Biosynthetic process
A4FPA3*	gi134103142	two-component system response regulator	16072	10.98	0.1656	12	55.86	Transcription
Q83X71*	gi30795005	lankamycin synthase, modules 5 and 6	342284	5.18	0.0249	6	55.2	Biosynthetic process
A4FMD7*	gi134102476	30S ribosomal protein S2	30064	6.03	0.0801	6	54.12	Translation
A4FPL0*	gi134103249	50S ribosomal protein L6	19465	9.69	0.1059	12	53.7	Translation
A4FQ24*	gi134103413	hypothetical protein SACE_6987	25399	5.27	0.0887	12	53.28	No description (ND)
A4FBI0*	gi134098669	putative integration host factor	11625	10.09	0.1226	12	53.04	DNA repair (O)
A4F6R5	gi134097004	putative inorganic pyrophosphatase	18579	5.05	0.1049	12	52.92	Catabolic process
A4FDU5*	gi134099484	hypothetical protein SACE_2942	29022	5.77	0.1134	12	52.14	Catabolic process
A4FIQ6*	gi134101195	aldo/keto reductase family oxidoreductase	30718	5.75	0.0941	12	52.08	Oxidation reduction
A4FAH9*	gi134098318	DNA recombination/repair	36941	5.38	0.0578	6	52.02	DNA recombination，repair，SOS response (O)
A4FQX8*	gi134103717	pyruvate dehydrogenase E1 component beta subunit	36744	5.07	0.0828	12	51.96	Oxidation reduction
A4FA83*	gi134098222	dihydrolipoamide dehydrogenase	47921	5.26	0.0641	6	51.72	Oxidation reduction
A4FDY7	gi134099526	transcriptional regulator	40768	6.01	0.0754	6	51.06	Regulation of transcription
A4FMY4*	gi134102673	acetyl-CoA acetyltransferase	38829	5.26	0.0945	12	50.76	Catabolic process
A4FBI1*	gi134098670	guanylate kinase	18412	5.21	0.1377	18	50.46	Catabolic process
A4FHI1*	gi134100770	acetyl/propionyl-CoA carboxylase alpha subunit	198051	5.29	0.0199	6	49.92	Catabolic process
A4FMV5*	gi134102644	enoyl-CoA hydratase-isomerase	27329	5.07	0.1031	12	49.38	Catabolic process
A4FBP1*	gi134098730	transketolase	72283	5.02	0.0477	12	49.2	Catabolic process
A4FKK9*	gi134101848	RNA binding S1:resolvase, RNase H-like fold	86275	5.96	0.0526	6	48.78	DNA repair (O)
A4FPQ9*	gi134103298	50S ribosomal protein L1	25439	9.72	0.1088	12	48.78	Translation
A4FHQ0*	gi134100839	modular polyketide synthase	151013	6.05	0.0539	6	47.76	Biosynthetic process
Q6JHP2*	gi41350153	urease alpha subunit	68983	5.8	0.0974	12	47.46	Catabolic process
A4FHC8	gi134100717	acetyltransferase (GNAT) family protein	16968	7.91	0.0974	6	47.34	Catabolic process
A4FP60*	gi134103099	succinyl-CoA synthetase subunit beta	40537	4.62	0.0634	12	47.22	Tricarboxylic acid cycle
A4F5R3*	gi134096652	putative peptidyl-prolyl cis-trans isomerase	18470	4.99	0.0756	12	46.92	Protein folding (O)
A4FDL2	gi134099401	hypothetical protein SACE_2859	129537	5.6	0.0433	6	46.62	Binding (O)
A4FR07	gi134103746	phosphoenolpyruvate synthase	88995	9	0.0254	6	46.62	Phosphorylation (O)
A4FI37	gi134100976	NAD/factor-dependent formaldehyde dehydrogenase	34573	4.88	0.0927	12	45.66	Oxidation reduction
A4FHR8*	gi134100857	hypothetical protein SACE_4324	23383	10.71	0.1221	12	45.24	No description (ND)
A4F7Y2*	gi134097421	ribose-phosphate pyrophosphokinase	35143	5.74	0.1195	12	45.18	Biosynthetic process
A4F9R1	gi134098050	putative enoyl-CoA hydratase/isomerase family protein	27466	5.24	0.0784	12	44.94	Catabolic process
A4FBC5	gi134098614	GCN5-related N-acetyltransferase	25940	9.7	0.069	6	44.7	Catabolic process
A4FLL3*	gi134102202	anthranilate synthase component I	57163	5	0.0643	18	44.64	Biosynthetic process
A4FPM0*	gi134103259	50S ribosomal protein L22	13584	11.24	0.1057	12	43.68	Translation
A4FFT9	gi134100178	FAD linked oxidase-like	105793	6.37	0.0532	6	43.5	Oxidation reduction
A4FBF9*	gi134098648	putative transcriptional regulator (DNA-binding protein)	17666	6.63	0.1235	12	43.2	DNA binding (O)
A4FPP2*	gi134103281	DNA-directed RNA polymerase subunit beta'	144865	6.1	0.0512	12	43.14	Transcription
A4FFK1	gi134100090	selenocysteine synthase	44252	6.48	0.1042	6	41.28	Selenocysteine incorporation (O)
A4FJE7*	gi134101436	cyclic nucleotide-binding domain-containing protein	48011	5.07	0.0553	12	41.16	No description (ND)
Q00441	gi16975236	Chain A, P450eryf(A245s)KETOCONAZOLE	44956	4.93	0.0921	6	40.86	Biosynthetic process, oxidation reduction
A4F9X1*	gi134098110	acyl carrier protein	8342	3.66	0.1266	12	40.44	Biosynthetic process
A4F9J8*	gi134097987	nucleoside diphosphate kinase	14801	5.09	0.0882	12	40.38	Biosynthetic process
A4FBR9	gi134098758	transcriptional regulator	7430	10.84	0.1449	12	39.42	No description (ND)
A4FQ04*	gi134103393	phosphoglycerate mutase	26996	5.11	0.0488	12	39.42	No description (ND)
A4FM10*	gi134102349	FAD-dependent thymidylate synthase	27892	5.87	0.056	12	39.12	Biosynthetic process
A4FN31*	gi134102720	ATP synthase B chain	19480	4.99	0.0618	6	38.88	Transport
A4FAC1*	gi134098260	asparagine synthase (glutamine-hydrolyzing)	70224	6.78	0.0625	6	38.28	Catabolic process
A4FFJ2*	gi134100081	bifunctional aldehyde dehydrogenase/enoyl-CoA hydratase	72030	5.56	0.0376	6	38.1	Catabolic process
A4FAW2*	gi134098451	ornithine--oxo-acid transaminase	44238	5.27	0.0907	12	37.8	Pyridoxal phosphate binding (O)
A4FEN2	gi134099771	GntR family transcriptional regulator	26591	5.8	0.0688	6	37.5	Transcription
A4F9I0	gi134097969	oxidoreductase alpha (molybdopterin) subunit	84065	6.02	0.023	6	37.38	Oxidation reduction
A4FC25*	gi134098864	hypothetical protein SACE_2296	48687	4.97	0.0677	12	37.26	Proteolysis
A4FCU9	gi134099138	N-acyl-D-amino-acid deacylase	57601	5.93	0.0799	6	36.96	Zinc ion binding (O)
A4FBE9	gi134098638	3-dehydroquinate dehydratase, type II	15507	5.46	0.1509	6	36.96	Biosynthetic process
Q83X62	gi30795014	putative NDP-3-keto-6-deoxyhexose 3-ketoreductase	36965	9.73	0.1049	6	36.84	Catabolic process
A4F7G9*	gi134097258	citrate synthase	48266	5.48	0.0984	6	36.66	Tricarboxylic acid cycle
A4F6R3*	gi134097002	MarR family transcriptional regulator	19593	6.32	0.1111	6	36.54	Regulation of transcription
A4FGG8	gi134100407	cold-shock DNA-binding domain-containing protein	7200	5.08	0.1493	6	36.48	Regulation of transcription
A4FH18	gi134100607	transposase, ISlxx5	52487	10.51	0.0784	6	36.48	DNA integration (O)
A4FGJ3*	gi134100432	S-adenosyl-L-homocysteine hydrolase	53166	5.3	0.0547	6	36.18	Catabolic process
A4FB88	gi134098577	diguanylate cyclase/phosphodiesterase	76556	5.11	0.0399	6	36	Transcription
A4FJH8	gi134101467	mandelate racemase/starvation sensing protein	45945	5.26	0.118	6	35.64	Catabolic process
A4F970	gi134097859	hypothetical protein SACE_1270	39715	4.09	0.099	6	35.46	No description (ND)
A4FCS3	gi134099112	hydrolase	34665	5	0.1166	6	35.34	Hydrolase activity (O)
A4FAD0	gi134098269	ubiquinol-cytochrome c reductase iron-sulfur subunit	41997	5.98	0.0679	12	35.04	Oxidation reduction
A4FPM1*	gi134103260	30S ribosomal protein S19	10667	10.61	0.1183	12	34.44	Translation
A4FQV1	gi134103690	dynamin	67322	6.14	0.0591	6	34.14	GTP binding (O)
A4FBM6*	gi134098715	triosephosphate isomerase	27790	5.86	0.0998	6	33.96	Glycolysis
A4FND0*	gi134102819	alpha-ketoglutarate decarboxylase	132446	5.94	0.0382	6	32.04	Oxidation reduction, Glycolysis
A4F809*	gi134097448	Ppx/GppA family phosphatase	34338	4.65	0.067	6	31.5	No description (ND)
A4F645	gi134096784	membrane-associated phospholipid phosphatase	17020	12.01	0.1481	12	31.32	catalytic activity (O)
A4F8L9	gi134097658	hypothetical protein SACE_1062	25208	4.73	0.1544	6	31.14	No description (ND)
A4F6U8*	gi134097037	ABC transporter ATP-binding protein	34286	4.94	0.1066	12	31.08	ATPase activity (O)
A4FR13*	gi134103752	protein kinase/LuxR family transcriptional regulator	81126	5.58	0.0388	12	30.84	Transcription
A4F7U2*	gi134097381	molybdopterin biosynthesis protein MoeA	40466	6.26	0.1017	6	30.84	Biosynthetic process
A4FFP7*	gi134100136	methionine aminopeptidase	27691	6.13	0.0676	12	30.72	Proteolysis
A4FPT3	gi134103322	NADH dehydrogenase subunit I	21165	4.87	0.1085	12	30.42	Oxidation reduction
A4FIG5*	gi134101104	enoyl-CoA hydratase/isomerase family protein	25932	5.83	0.0648	12	29.88	Catabolic process
A4FQH1*	gi134103560	lysozyme M1 precursor	26117	5.91	0.0926	12	29.1	Peptidoglycan catabolic process
A4F856	gi134097495	acetyl-CoA acetyltransferase	42761	4.8	0.0745	6	28.98	Catabolic process
A4FCY1*	gi134099170	cytochrome P450 CYP116	45990	5.27	0.0644	6	28.2	Oxidation reduction
A4FDD2*	gi134099321	IclR family transcriptional regulator	28865	5.81	0.1106	6	27.42	Transcription
A4FKR5	gi134101904	putative dehydrogenase/oxygenase subunit (flavoprotein)	44011	5.15	0.057	6	27.3	Biosynthetic process
A4FK96*	gi134101735	two-component system response regulator	24507	5.97	0.1217	6	27.18	Regulation of transcription
A4FPH0	gi134103209	30S ribosomal protein S9	16584	10.03	0.1088	6	26.94	Translation
A4FFH4*	gi134100063	cytochrome P450 CYP125	46835	6.44	0.0657	6	26.7	Oxidation reduction
A4F7T2	gi134097371	serine protease, C-terminal	65610	5.31	0.0361	6	26.58	Proteolysis
A4FC88	gi134098927	putative secreted protein	38770	5.02	0.057	6	26.58	No description (ND)
A4FP04*	gi134103043	putative magnesium or manganese-dependent protein phosphatase	28998	4.69	0.0637	6	26.34	Phosphoprotein phosphatase activity (O)
A4FEU6	gi134099835	proline/betaine transporter	48574	6.77	0.0671	6	26.34	Transport
A4FPY2*	gi134103371	uroporphyrinogen III synthase/methyltransferase	53542	5.79	0.0575	6	26.28	Biosynthetic process
A4FAW3*	gi134098452	secreted protein	36030	5.01	0.078	6	26.16	No description (ND)
A4FPJ4*	gi134103233	30S ribosomal protein S11	14264	11.27	0.2015	6	26.1	Translation
A4FH62	gi134100651	ABC transporter ATP-binding protein	35210	7.65	0.1034	6	26.04	ATPase activity (O)
A4F776*	gi134097165	ABC transporter, permease component	28341	10.18	0.0915	6	26.04	Transport
A4FQY8	gi134103727	hypothetical protein SACE_7305	23280	5.41	0.1273	6	25.86	No description (ND)
A4F609*	gi134096748	ferritin family protein	21176	4.61	0.1091	6	25.5	Transport
A4F864*	gi134097503	4-hydroxyphenylpyruvate dioxygenase	44526	5.36	0.0699	6	25.38	Oxidation reduction
A4FPW5	gi134103354	integral membrane protein	39248	10.92	0.0708	6	24.84	No description (ND)
A4FEQ7	gi134099796	sugar phosphate isomerase/epimerase	27766	4.84	0.1023	6	24.72	Isomerase activity (O)
A4FGK6	gi134100445	hypothetical protein SACE_3910	23887	9.47	0.0891	6	24.6	Signal transduction (O)
A4FC72	gi134098911	transcriptional regulator	66894	9.64	0.0655	6	24.36	Transcription
A4FNF4*	gi134102843	putative ABC transport system substrate binding protein	31091	4.8	0.0777	6	24.3	Transport
A4FEE3	gi134099682	hypothetical protein SACE_3140	22208	5.98	0.1045	6	24.24	Flavin mononucleotide binding (O)
A4F8K6*	gi134097645	secreted trypsin-like serine protease	18136	5.19	0.1209	6	23.94	Peptidase activity (O)
A4FCI9	gi134099028	universal stress protein	28966	6.56	0.0623	6	23.7	Response to stress (O)
A4FA74	gi134098213	putative transcriptional regulator	31515	6.37	0.1114	6	23.52	Transcription
A4F7V9	gi134097398	tetrapyrrole methylase family protein	29742	5.15	0.1032	6	23.46	Catabolic process
A4FA86*	gi134098225	leucyl aminopeptidase	50656	4.99	0.0422	6	22.92	Proteolysis
A4FER4	gi134099803	secreted protein	11826	9.62	0.1269	6	22.92	No description (ND)
A4FKC1	gi134101760	argininosuccinate lyase	50993	5.23	0.1038	6	21.6	Biosynthetic process
A4FLU4	gi134102283	cell division GTPase	50573	4.71	0.0631	6	21.6	Protein polymerization (O)
Q4JHQ2	gi68270876	BusQ	48736	5.81	0.0379	6	19.68	Catalytic activity (O)
A4FQC5*	gi134103514	phosphate transport system regulator PhoU-related protein	23777	5.09	0.1251	6	19.02	No description (ND)
Q6JHP1*	gi41350154	urease beta subunit	19721	4.47	0.1405	6	18.24	Catabolic process
A4FBP0*	gi134098729	transaldolase	39871	4.62	0.1155	6	16.92	Pentose-phosphate shunt (O)
A4FPM4*	gi134103263	50S ribosomal protein L4	24414	10.08	0.1102	6	16.2	Translation
A4FCT0	gi134099119	putative zinc-containing alcohol dehydrogenase (oxidoreductase)	32789	5.29	0.1036	6	15.42	Oxidation reduction
A4FPQ3	gi134103292	putative ABC transport system permease protein	28577	7.83	0.102	6	15.18	No description (ND)
A4FF17	gi134099906	ECF subfamily RNA polymerase sigma-24 factor	21937	6.2	0.155	6	15.18	Transcription
A4FMK2	gi134102541	large Ala/Glu-rich protein	28821	4.52	0.1208	6	15.12	No description (ND)
A4FPM5	gi134103264	50S ribosomal protein L3	22692	10.38	0.1526	6	14.94	Translation
A4FLF0	gi134102139	NAD-dependent epimerase/dehydratase	43813	5.32	0.104	6	14.88	Catabolic process
A4FJF2	gi134101441	assimilatory nitrite reductase large subunit	48135	9.09	0.0798	6	14.82	Oxidation reduction
A4FNS0	gi134102959	flavoprotein disulfide reductase	49267	5.83	0.0828	6	14.4	Oxidation reduction
A4FDE2	gi134099331	34-dihydroxy-2-butanone 4-phosphate synthase	43538	5.46	0.1068	6	14.34	Biosynthetic process
1) Swiss-Prot ID of protein in the UniProtKB protein knowledgebase (http://www.uniprot.org), Proteins labeled with asterisk are the share proteins with the SP06081 strain.
2) CDS access number in the NCBI database (http://www.ncbi.nlm.nih.gov), Proteins labelled with red colour are the proteins involved in the biosynthesis of spinosad directly.
3) Protein identification according to NCBI database (http://www.ncbi.nlm.nih.gov).
4) The total number of unique peptide hits supporting each protein identification from all six proteomics run.
5) The Score is a sum of the individual peptide scores from all six proteomics run.
6) functional categories of the identified proteins were elucidated by Gene Ontology (GO) classification (http://www.uniprot.org/) ：O , other functional categories; ND, No functional description.

## Sheet: 2
Functional categories	NO.	Percentage		Molecular	No.	Percentage		Theoretical pI value	No.	Percentage
Transcription	19	0.0904		＜10 kDa	3	0.0146		3-4	2	0.0098
Transport	9	0.0429		10-20 kDa	34	0.1659		4-5	46	0.2255
Tricarboxylic acid cycle	4	0.0191		20-30 kDa	45	0.2195		5-6	98	0.4805
Oxidation reduction	26	0.1238		30-40 kDa	35	0.1707		6-7	20	0.098
Proteolysis	6	0.0286		40-50 kDa	32	0.1611		7-8	3	0.0147
Glycolysis	7	0.0333		50-60 kDa	18	0.0878		8-9	0	0
Translation	22	0.1048		60-70 kDa	7	0.0341		9-10	13	0.0637
Biosynthetic process	26	0.1238		70-80 kDa	7	0.0341		＞10	22	0.1078
Catabolic process	29	0.1381		80-90 kDa	6	0.0293
Other	39	0.1857		90-100 kDa	1	0.0049
ND	23	0.1095		＞100 kDa	16	0.078
