# Supplementary material for: Comparative Proteomic Analysis of saccharopolyspora spinosa SP06081 and PR2 strains reveals the differentially expressed proteins correlated with the increase of spinosad yield
Source: Proteome Sci. 2011 Jul 16;9:40. doi: 10.1186/1477-5956-9-40 (PMC3149565; doi:10.1186/1477-5956-9-40)
Supplement: Additional file 4 — Summary of the proteins only expressed in the SP06081 or PR2 strain during RG1 in SM. This file provides Information on the exclusively identified proteins from the SP06081 and PR2 strain during RG1 in SM (see Tables S4 and S5): eg. NCBI accession number, SEQUEST score, sequence coverage and emPAI values. Functional categories of the identified proteins were elucidated by Gene Ontology (GO) classification http://www.uniprot.org/. [file 1477-5956-9-40-S4.XLS]

## Sheet: 丰度差异蛋白
Table 1.The share proteins determined as differentially expressed during exponential-phase in the strains SP06081 and PR2								emPAI
Accession numbera）	Protein description	MW	Main metabolic pathway/Cellular function (category)b)	Relative fold change in PR2/SP06081 (P＜0.05)c)	Sequence coverage (%)	SEQUEST Scored)		SP06081	PR2
gi134097258	citrate synthase	48266	Tricarboxylic acid cycle	0.28	4.84	18.63		0.14	0.04
gi134103098	succinyl-CoA synthetase subunit alpha	29556	Tricarboxylic acid cycle	1.9	16.67	28.17		0.3	0.58
gi134102169	pyruvate kinase	48614	Glycolysis	1.5	7.28	15.63		0.1	0.15
gi134098286	6-phosphofructokinase	36795	Glycolysis	2.3	5.22	12.39		0.04	0.09
gi134101276	5-methyltetrahydropteroyltriglutamate-homocysteine methyltransferase	83602	Biosynthetic process	2.6	5.39	20.13		0.11	0.29
gi134098206	glutamine synthetase	53512	Biosynthetic process	2.1	6.75	16.66		0.08	0.17
gi134097670	uroporphyrinogen-III synthetase	29691	Biosynthetic process	2.2	4.27	14.55		0.14	0.31
gi134102202	anthranilate synthase component I	57163	Biosynthetic process	3	3.43	7.44		0.03	0.09
gi134103371	uroporphyrinogen III synthase/methyltransferase	53542	Biosynthetic process	0.5	2.75	8.91		0.08	0.04
gi134100346	aconitate hydratase	101286	Metabolic process	1.5	5.87	30.27		0.1	0.15
gi134100432	S-adenosyl-L-homocysteine hydrolase	53166	Metabolic process	0.5	2.47	13.45		0.08	0.04
gi134098221	dihydrolipoamide succinyltransferase	63484	Metabolic process	0.55	9.52	37.79		0.33	0.18
gi134102673	acetyl-CoA acetyltransferase	38829	Metabolic process	2.2	4.45	8.46		0.06	0.13
gi134098260	asparagine synthase (glutamine-hydrolyzing)	70224	Metabolic process	0.4	2.25	8.99		0.05	0.02
gi134101104	enoyl-CoA hydratase/isomerase family protein	25932	Metabolic process	0.45	6.48	11.3		0.33	0.15
gi134098713	glyceraldehyde 3-phosphate dehydrogenase	35632	Oxidation reduction	0.38	15.18	30.87		0.4	0.15
gi134098042	methylmalonatesemialdehyde dehydrogenase (acylating)	53294	Oxidation reduction	0.39	9.82	27.83		0.18	0.07
gi134097229	superoxide dismutase [Fe-Zn] 1 (FeSOD I)	23422	Oxidation reduction	0.34	13.88	43.94		0.61	0.21
gi134098120	AhpC/TSA family protein	16978	Oxidation reduction	1.7	22.08	23.09		0.55	0.93
gi32141225	oxidoreductase	33351	Oxidation reduction	2	6.69	21.5		0.08	0.16
gi134098713	glyceraldehyde 3-phosphate dehydrogenase	35632	Oxidation reduction	0.38	15.18	30.87		0.4	0.15
gi134098222	dihydrolipoamide dehydrogenase	47921	Oxidation reduction	0.5	6.14	14.02		0.1	0.05
gi134097503	4-hydroxyphenylpyruvate dioxygenase	44526	Oxidation reduction	0.33	4.99	7.44		0.12	0.04
gi134100285	hypothetical protein SACE_3750	20728	Transcription	0.65	9.69	42.71		0.78	0.51
gi134103282	DNA-directed RNA polymerase subunit beta	128603	Transcription	2.2	2.66	17.59		0.025	0.054
gi134103281	DNA-directed RNA polymerase subunit beta	144865	Transcription	0.43	5.14	24.18		0.054	0.023
gi134103752	protein kinase/LuxR family transcriptional regulator	81126	Transcription	1.9	1.88	11.79		0.023	0.0447
gi134102490	30S ribosomal protein S16	16192	Translation	2.3	18.24	12.78		0.19	0.43
gi134103257	50S ribosomal protein L16	15680	Translation	0.55	23.74	16.54		0.53	0.29
gi134103298	50S ribosomal protein L1	25439	Translation	0.48	18.07	16.52		0.2	0.096
gi134103233	30S ribosomal protein S11	14264	Translation	0.41	20.15	7.97		0.29	0.12
gi134097449	oligopeptide binding protein of ABC transporter	58306	Transport	0.53	8.74	29.27		0.3	0.16
gi134098746	putative ABC transporter ATP-binding protein	27810	Transport	2.2	8.56	13.08		0.13	0.28
gi134102718	F0F1 ATP synthase subunit alpha	58974	Transport	0.38	6.57	18.3		0.16	0.06
gi134097686	peptidase M16-like	48895	Proteolysis	0.49	2.86	12.62		0.047	0.023
gi134100136	methionine aminopeptidase	27691	Proteolysis	2.1	4.76	5.99		0.08	0.17
gi134097138	chaperonin GroEL	57188	Protein refolding	2.5	24.82	356.37		3.46	8.51
gi134103145	10kD chaperonin cpn10	10225	Protein folding	1.5	45.83	124.15		7.85	11.74
gi134103144	60kD chaperonin 2	56747	Protein refolding	0.5	16.7	60.05		0.44	0.22
gi134102579	histone-like DNA binding protein	22311	DNA binding	3.8	9.77	26.27		0.1	0.38
gi134103043	putative magnesium or manganese-dependent protein phosphatase	28998	Phosphoprotein phosphatase activity	0.5	3.37	4.54		0.14	0.07
gi134098318	Protein recA	36941	SOS response	0.44	5.78	9.63		0.09	0.04
gi134098451	ornithine--oxo-acid transaminase	44238	Pyridoxal phosphate binding	0.48	9.07	13.42		0.202	0.096
gi134097037	ABC transporter ATP-binding protein	34286	ATPase activity	2.1	4.66	5.18		0.047	0.096
gi134103514	phosphate transport system regulator PhoU-related protein	23777	No description (ND)	0.3	15.81	11.08		0.23	0.07
a) Protein database accession numbers were obtained on NCBI database.
b) functional categories of the identified proteins were elucidated by Gene Ontology (GO) classification (http://www.uniprot.org/)
c)Relative fold change for each protein was calculated by (PR2 mean emPAI)/(SP06081 mean emPAI) ,differential analysis was evaluated statistically by two-sample t-test.
d)The Score is a sum of the individual peptide scores.

## Sheet: RT-PCR 引物
Table S1 Primers and their optimizing reaction concentration for real time RT-PCR analysis
Gene	Primer name	Sequence	Reaction concentration	Tm	Production size
Sig A	SigA-F	CTA CCT CAA GCA GAT CGG CAA G	100nM	61.1	274bp
	SigA-R	GAT CAG GTC CAG GAA CGC CAT G	100nM
CS	CS-F	CCG TTC GAC GCC AAC CAG G	500nM	59.5	147bp
	CS-R	CCG CAG GAA GTT CTC CAC CAG	500nM
GS	GS-F	ATC GCC GAC ACC GCC TTC TTC	300nM	61.3	175bp
	GS-R	CGC CCT TCA TCC GGG TCT TG	900nM
MHM	MHM-F	GGG TGC AGT CCT ACG GTT CG	300nM	60	128bp
	MHM-R	GCC CTT GAC CGG CTT ATC G	900nM
PK	PK-F	AGA AGA AGG CGA TCC GCA TA	500nM	62	95bp
	PK-R	GGT CGG ACG CGA GTT CTG	500nM
SCS	SCS-F	CGG ACT ACA TCA AGG CCA ACA	500nM	62	59bp
	SCS-R	GGT GAA ACC GGC GAC GTA	500nM

## Sheet: exclusive proteins of SP06081
Table S4 Summary of the exclusively identified proteins from the SP06081 strain during RG1 in SM
Accession number 1)	Protein description	Gene 2)	Main metabolic pathway/Cellular function (category) 3)	emPAI value 4)	Sequence coverage	SEQUEST Score 5)
gi38234593	putative transposase	PTn	No description	0.33	0.3256	25.8
gi134098912	hypothetical protein SACE_2348	HP2348	No description	0.18	0.1386	40.8
gi134102979	purine nucleoside phosphorylase	PNP	catabolic	0.18	0.1132	30
gi134097393	putative two-component system response regulator	PTCSRR	Regulation of transcription	0.14	0.1211	31.5
gi134098237	HesB/YadR/YfhF	H/Y/Y	Iron-sulfur cluster assembly	0.14	0.0992	29.34
gi134097530	thioredoxin reductase	TR	Oxidation reduction	0.14	0.0867	28.62
gi134100415	aldehyde dehydrogenase	AD	Oxidation reduction	0.12	0.04	61.02
gi10179846	TDP-4-keto-6-deoxyhexose 3,5-epimerase	TDP-DE	Biosynthetic process	0.12	0.1144	25.74
gi134097926	membrane alanyl aminopeptidase	MAA	Proteolysis	0.09	0.05	105.72
gi134097255	acyl-CoA dehydrogenase	ACD	Oxidation reduction	0.09	0.0602	40.56
gi134103055	RNA polymerase sigma factor	RPSF	Transcription	0.09	0.1087	25.44
gi134101530	bifunctional deaminase-reductase-like protein	BDRP	Biosynthetic process	0.09	0.1402	25.32
gi134100321	enoyl-(acyl carrier protein) reductase	E-ACPR	Oxidation reduction，biosynthetic process	0.09	0.0797	19.98
gi134103160	2-hydroxy-3-oxopropionate reductase	HOR	catabolic	0.09	0.129	14.64
gi134097174	malate dehydrogenase (oxaloacetate-decarboxylating)	MD	Oxidation reduction，catabolic	0.08	0.0351	90.78
gi134099781	putative acetyl/propionyl-CoA carboxylase alpha subunit	PA/PCAS	catabolic	0.08	0.0274	88.02
gi134102884	S-adenosyl-L-homocysteine hydrolase	SAHH	catabolic	0.08	0.0246	77.04
gi134099579	putative ABC transporter transmembrane	PATT	Transport	0.08	0.0422	36.84
gi41350151	urease accessory protein, UreG family	UAP	Nickel ion binding	0.08	0.1069	33
gi134098744	putative iron-regulated ABC-type transporter	PIAT	Iron-sulfur cluster assembly	0.07	0.0411	59.94
gi134098129	putative N-acetylglucosaminylph-osphatidylinositol deacetylase	PAD	N-acetylglucosaminyl-phosphatidylinositol deacetylase activity	0.07	0.0766	55.08
gi134103427	transcriptional regulator/aminotransferase	TR/A	Transcription	0.07	0.0352	53.22
gi134102205	imidazoleglycerol-phosphate synthase cyclase	ISC	Biosynthetic process	0.07	0.0478	49.32
gi134097820	putative tRNA synthetase	PRS	catabolic	0.07	0.0719	34.14
gi134097994	AraC family transcription regulator	AFTR	Transcription	0.07	0.1285	23.82
gi134103220	cell division FtsK/SpoIIIE	CDF/S	Cell division	0.07	0.0525	21.72
gi134100836	hypothetical protein SACE_4303	HP4303	No description	0.07	0.1084	15
gi134099510	putative 3-oxoacyl-ACP synthase	POAS	Biosynthetic process	0.06	0.0816	32.76
gi134098327	putative glutamate binding protein	PGBP	Transport	0.06	0.0968	31.02
gi134100403	enoyl-CoA hydratase/isomerase	ECH/I	catabolic	0.06	0.116	28.62
gi134103587	aspartate aminotransferase	AAT	Biosynthetic process	0.06	0.0917	26.22
gi134098328	putative glutamate ABC transporter ATP-binding protein	PGATABP	Transport	0.06	0.1096	25.32
gi134098923	Mce family protein	MFP	No description	0.06	0.1031	23.76
gi134099959	N5,N10-methylene-tetrahydromethanopterin reductase	NMR	Oxidation reduction	0.06	0.1072	23.64
gi134102591	beta-isopropylmalate dehydrogenase	BID	Oxidation reduction，biosynthetic process	0.06	0.0775	19.32
gi134098583	pyridoxine biosynthesis protein	PBP	Biosynthetic process	0.05	0.0492	50.4
gi134097234	aldo/keto reductase family oxidoreductase	A/KRFO	Oxidation reduction	0.05	0.0836	43.32
gi134103007	thymidine phosphorylase	TP	catabolic	0.05	0.077	39.9
gi134096936	hypothetical protein SACE_0322	HP0322	No description	0.05	0.0906	38.52
gi134097874	ABC Fe(3+) transporter, substrate binding component	ATSBC	Transport	0.05	0.0411	37.56
gi134099011	hypothetical protein SACE_2449	HP2449	Oxidation reduction	0.05	0.0837	30.66
gi134099674	enoyl-CoA hydratase	ECH	catabolic	0.05	0.1155	26.1
gi134098999	peptidase M50	PM50	Proteolysis	0.05	0.0723	25.44
gi134099038	transposase	TA	No description	0.05	0.0973	24.3
gi134097847	xanthine dehydrogenase accessory factor	XDAF	No description	0.05	0.0968	23.82
gi134103756	DeoR family transcriptional regulator	DFTR	Transcription	0.05	0.0841	23.4
gi134099533	secreted glycosyl hydrolase	SGH	Hydrolase activity	0.04	0.0218	69.06
gi134098622	alanyl-tRNA synthetase	ARS	Biosynthetic process	0.04	0.0258	68.64
gi134103705	membrane-associated oxidoreductase	MAO	No description	0.04	0.0132	52.14
gi134100435	putative S-adenosylmethionine synthetase	PSAMS	catabolic	0.04	0.0517	37.92
gi133909679	Cysteinyl-tRNA synthetase	CRS	Cysteinyl-tRNA aminoacylation	0.04	0.0553	37.92
gi134099459	argininosuccinate synthase	AS	Biosynthetic process	0.04	0.0339	37.8
gi134097685	peptidase M16-like	PM	Proteolysis	0.04	0.055	27.18
gi134102459	regulatory protein	RP	No description	0.04	0.0793	25.44
gi134098932	transcriptional regulator, CdaR	CdaR	No description	0.04	0.0794	25.26
gi134100245	DNA binding protein, Ku-like	DBPK	DNA binding	0.04	0.1259	24
gi134097454	peptidase S10, serine carboxypeptidase	PSC	Proteolysis	0.04	0.0767	23.58
gi134101358	ABC transporter, substrate binding protein (sugar)	ATSBP	Transport	0.04	0.0769	23.16
gi134101051	hypothetical protein SACE_4518	HP4518	Oxidation reduction	0.04	0.1136	14.34
gi134101302	hypothetical protein SACE_4770	HP4770	No description	0.03	0.0151	49.56
gi134100829	putative monooxygenase	PM	Biosynthetic process	0.03	0.0377	45
gi134101261	acetyl-CoA synthetase	ACS	catabolic	0.03	0.056	36.12
gi134098433	proteinase (secreted protein)	PA	No description	0.03	0.0796	35.16
gi134099874	monooxygenase, FAD-binding	MFB	catabolic	0.03	0.0955	26.16
gi134100065	sulfate adenylyltranferase, adenylylsulfate kinase	SAAK	Sulfate assimilation	0.03	0.0708	26.16
gi134103034	two component system histidine kinase	TCSHK	Peptidyl-histidine phosphorylation	0.03	0.0827	25.98
gi134099649	hypothetical protein SACE_3107	HP3107	No description	0.03	0.062	25.26
gi134099349	X-Pro dipeptidyl-peptidase-like protein	XPDPP	Proteolysis	0.03	0.0621	23.28
gi134102594	ketol-acid reductoisomerase	KRI	Oxidation reduction，biosynthetic process	0.03	0.1042	20.64
gi134097405	methionyl-tRNA synthetase	MRS	Methionyl-tRNA aminoacylation	0.03	0.0604	14.94
gi134101961	hypothetical protein SACE_5463	HP5463	No description	0.02	0.0072	170.82
gi13162637	polyketide synthase extender module 2	PSEM2	Biosynthetic process, Oxidation reduction	0.02	0.0163	114.96
gi134103324	NADH dehydrogenase subunit G	NDSG	Transport	0.02	0.0143	43.86
gi134103797	poly(A) polymerase	PP	RNA processing	0.02	0.0881	38.04
gi134098118	pyruvate dehydrogenase subunit E1	PDSE1	Oxidation reduction	0.02	0.0262	30
gi134098396	two-component system response regulator	TCSRR	Regulation of transcription	0.02	0.1515	27.48
gi134100855	hypothetical protein SACE_4322	HP4322	Biosynthetic process	0.02	0.0399	26.34
gi134098157	hypothetical protein SACE_1571	HP1571	No description	0.01	0.024	33.24
gi134100028	sensor histidine kinase/response regulator	SHK/RR	Peptidyl-histidine phosphorylation	0.01	0.0198	28.8
gi134100627	NAD-specific glutamate dehydrogenase	NSGD	Oxidation reduction	0.01	0.0547	23.34
gi134097483	hypothetical protein SACE_0885	HP0885	No description	0.01	0.042	18.42
gi134100770	acetyl/propionyl-CoA carboxylase alpha subunit	A/PCAS	catabolic	0.009	0.0099	81.54
gi581651	6-deoxyerythronolide B synthase II	6DBSII	Oxidation reduction	0.006	0.015	35.52
gi13162634	polyketide synthase extender modules 8-10	PSEM8-10	Biosynthetic process	0.004	0.006	175.62
1) Protein database accession numbers were obtained on NCBI database.
2) Gene product acronym.
3) Functional categories of the identified proteins were elucidated by Gene Ontology classification (http://www.uniprot.org/).
4)The exponentially modified protein abundance index value (emPAI) is the transformed ratio of the number of experimentally observed peptides to the total number of peptides obtained after in silico trypsinization of the protein by using IPEP online proteolysis (http://ipep.moffitt.org/searchProtein.cgi).
5)The Score is a sum of the individual peptide scores from all six proteomics run (see Additional file 2 and file 3: Tables S2 and S3).

## Sheet: exclusive proteins of PR2
Table S5 Summary of the exclusively idenified proteins from the PR2 strain during RG1 in SM
Accession number 1)	Protein description	Gene 2)	Main metabolic pathway/Cellular function (category) 3)	emPAI value 4)	Sequence coverage	SEQUEST Score 5)
gi134096784	membrane-associated phospholipid phosphatase	MASPP	catalytic activity	0.31	0.1481	31.32
gi134098758	transcriptional regulator	TR2	No description	0.3	0.1449	39.42
gi134100407	cold-shock DNA-binding domain-containing protein	CSDBDP	Regulation of transcription	0.26	0.1493	36.48
gi134103322	NADH dehydrogenase subunit I	NDS	Oxidation reduction	0.23	0.1085	30.42
gi134099803	secreted protein	SP	No description	0.19	0.1269	22.92
gi134099112	hydrolase	HD	Hydrolase activity	0.17	0.1166	35.34
gi134098050	putative enoyl-CoA hydratase/isomerase family protein	PEH/IFP	Catabolic process	0.17	0.0784	44.94
gi134097004	putative inorganic pyrophosphatase	PIP	Catabolic process	0.17	0.1049	52.92
gi134098949	ATP-dependent protease	ADP	ATPase activity	0.16	0.1064	65.82
gi134103292	putative ABC transport system permease protein	PATSPP	No description	0.15	0.102	15.18
gi134100717	acetyltransferase (GNAT) family protein	AFP	Catabolic process	0.15	0.0974	47.34
gi134100976	NAD/factor-dependent formaldehyde dehydrogenase	N/FDFD	Oxidation reduction	0.14	0.0927	45.66
gi134098638	3-dehydroquinate dehydratase, type II	DDTII	Biosynthetic process	0.14	0.1509	36.96
gi134099835	proline/betaine transporter	PBT	Transport	0.11	0.0671	26.34
gi134099119	putative zinc-containing alcohol dehydrogenase (oxidoreductase)	PZAD	Oxidation reduction	0.11	0.1036	15.42
gi134098269	ubiquinol-cytochrome c reductase iron-sulfur subunit	UCRIS	Oxidation reduction	0.11	0.0679	35.04
gi134097371	serine protease, C-terminal	SPC	Proteolysis	0.1	0.0361	26.58
gi134099796	sugar phosphate isomerase/epimerase	SPI/E	Isomerase activity	0.09	0.1023	24.72
gi134103209	30S ribosomal protein S9	RPS9	Translation	0.08	0.1088	26.94
gi134099771	GntR family transcriptional regulator	GFTR	Transcription	0.08	0.0688	37.5
gi134097859	hypothetical protein SACE_1270	HP1270	No description	0.08	0.099	35.46
gi134099906	ECF subfamily RNA polymerase sigma-24 factor	ESRPSF	Transcription	0.07	0.155	15.18
gi134103727	hypothetical protein SACE_7305	HP7305	No description	0.06	0.1273	25.86
gi134103354	integral membrane protein	IMP	No description	0.06	0.0708	24.84
gi134103264	50S ribosomal protein L3	RPL3	Translation	0.06	0.1526	14.94
gi134100651	ABC transporter ATP-binding protein	ABP	ATPase activity	0.06	0.1034	26.04
gi134100445	hypothetical protein SACE_3910	HP3910	Signal transduction	0.06	0.0891	24.6
gi134099682	hypothetical protein SACE_3140	HP3140	Flavin mononucleotide binding	0.06	0.1045	24.24
gi134098927	putative secreted protein	PSP	No description	0.06	0.057	26.58
gi134098213	putative transcriptional regulator	PTR	Transcription	0.06	0.1114	23.52
gi134097828	hypothetical protein SACE_1239	HP1239	Transcription	0.06	0.1188	125.76
gi134097658	hypothetical protein SACE_1062	HP1062	No description	0.06	0.1544	31.14
gi134097398	tetrapyrrole methylase family protein	TMFP	Catabolic process	0.06	0.1032	23.46
gi134102283	cell division GTPase	CDG	Protein polymerization	0.05	0.0631	21.6
gi134102139	NAD-dependent epimerase/dehydratase	NDE/D	Catabolic process	0.05	0.104	14.88
gi134101904	putative dehydrogenase/oxygenase subunit (flavoprotein)	PD/OS	Biosynthetic process	0.05	0.057	27.3
gi134100090	selenocysteine synthase	SS	Selenocysteine incorporation	0.05	0.1042	41.28
gi134099526	transcriptional regulator	TR1	Regulation of transcription	0.05	0.0754	51.06
gi134099028	universal stress protein	USP	Response to stress	0.05	0.0623	23.7
gi134098614	GCN5-related N-acetyltransferase	GRNA	Catabolic process	0.05	0.069	44.7
gi134098302	hypothetical protein SACE_1720	HP1720	No description	0.05	0.1091	74.4
gi30795014	putative NDP-3-keto-6-deoxyhexose 3-ketoreductase	PNDP-DK	Catabolic process	0.04	0.1049	36.84
gi16975236	Chain A, P450eryf(A245s)KETOCONAZOLE	CAP450	oxidation reduction	0.04	0.0921	40.86
gi134102959	flavoprotein disulfide reductase	FDR	Oxidation reduction	0.04	0.0828	14.4
gi134102541	large Ala/Glu-rich protein	LA/GRP	No description	0.04	0.1208	15.12
gi134101760	argininosuccinate lyase	AL	Biosynthetic process	0.04	0.1038	21.6
gi134101467	mandelate racemase/starvation sensing protein	MR/SSP	Catabolic process	0.04	0.118	35.64
gi134100330	MoxR family transcriptional regulator	MFTR	ATPase activity	0.04	0.099	111.72
gi134099331	34-dihydroxy-2-butanone 4-phosphate synthase	DBPS	Biosynthetic process	0.04	0.1068	14.34
gi68270876	BusQ	BusQ	Catalytic activity	0.04	0.0379	19.68
gi134101441	assimilatory nitrite reductase large subunit	ANRLS	Oxidation reduction	0.03	0.0798	14.82
gi134100607	transposase, ISlxx5	TnI5	DNA integration	0.03	0.0784	36.48
gi134099138	N-acyl-D-amino-acid deacylase	NADAAD	Zinc ion binding	0.03	0.0799	36.96
gi134098577	diguanylate cyclase/phosphodiesterase	DCP	Transcription	0.03	0.0399	36
gi134103746	phosphoenolpyruvate synthase	PS	Phosphorylation	0.02	0.0254	46.62
gi134103690	dynamin	DN	GTP binding	0.02	0.0591	34.14
gi134100178	FAD linked oxidase-like	FLO	Oxidation reduction	0.02	0.0532	43.5
gi134098911	transcriptional regulator	TR3	Transcription	0.02	0.0655	24.36
gi134097969	oxidoreductase alpha (molybdopterin) subunit	OAS	Oxidation reduction	0.02	0.023	37.38
gi134097639	hypothetical protein SACE_1043	HP1043	Catabolic process	0.02	0.0657	56.82
gi134101639	bacteriophage resistance gene PglY	BRGP	No description	0.01	0.0594	74.64
gi134099401	hypothetical protein SACE_2859	HP2859	Binding	0.01	0.0433	46.62
gi10179852	megalomicin 6-deoxyerythronolide B synthase 1	M6DBS1	Biosynthetic process	0.01	0.0362	100.44
gi134101965	hypothetical protein SACE_5483	HP5483	DNA binding	0.001	0.0072	277.14
1) Protein database accession numbers were obtained on NCBI database.
2) Gene product acronym.
3) Functional categories of the identified proteins were elucidated by Gene Ontology classification (http://www.uniprot.org/).
4)The exponentially modified protein abundance index value (emPAI) is the transformed ratio of the number of experimentally observed peptides to the total number of peptides obtained after in silico trypsinization of the protein by using IPEP online proteolysis (http://ipep.moffitt.org/searchProtein.cgi).
5)The Score is a sum of the individual peptide scores from all six proteomics run (see Additional file 2 and file 3: Tables S2 and S3).

## Sheet: Percentage of exclusive protein
SP06081				PR2
Functional categories	NO.	Percentage	%	NO.	Percentage	%
Transcription	6	0.0714286	7	8	0.125	12
Transport	6	0.0714286	7	1	0.015625	2
Oxidation reduction	14	0.166667	17	9	0.140625	15
Proteolysis	5	0.0595238	6	1	0.015625	2
Translation	0	0	0	2	0.03125	3
Biosynthetic process	12	0.142857	14	5	0.078125	9
Catabolic process	13	0.154762	15	9	0.140625	14
Other	13	0.154762	15	18	0.28125	27
ND	15	0.178571	18	11	0.171875	17
	84			64
